# Supplementary material for: Development of the WHO-INTEGRATE evidence-to-decision framework: an overview of systematic reviews of decision criteria for health decision-making
Source: Cost Eff Resour Alloc. 2020 Feb 11;18:8. doi: 10.1186/s12962-020-0203-6 (PMC7014604; doi:10.1186/s12962-020-0203-6)
Supplement: Supplementary file 3 — Additional file 3. Overview of criteria on abstraction levels 1–3 and levels 1–4. [file 12962_2020_203_MOESM3_ESM.xlsx]

## Sheet: Criteria_Level1-3
Criteria	Sub-Criteria	Aspects
Health Related Balance of Benefits and Harms	General considerations surrounding benefit / effect	Benefits / effect / efficacy / effectiveness / impact [1,2,4,5,6,7,8,9,10,12,13,14,15,17,18,19,20,21,22,23,24,25,26,27,29,33,34,35,36]
		Health related Benefits / effect / efficacy / effectiveness / impact [1,2,4,8,11,12,13,14,15,21,23,26,31,34,35]
		uptake of intervention [15,20,34,35]
		Magnitude of benefit / effect / impact [2,4,11,14,18,31,33,36]
		Additional or indirect effects [2,6,33,34]
	Type and composition of Effect / Benefit / Impact [2]
		Impact on mortality, survival, longevity & life expectancy [1,2,4,11,16,19,21,24,25,26,28,34,35,36]
		Last chance therapies [23,24]
		Impact on morbidity and disability [1,2,16,35]
		Potential changes in health consequences [24,25]
		Impact on (health-related) quality of life [2,8,11,12,14,19,20,22,25,26,28,29,31,33,35,36]
		Impact on Patient-reported outcomes [2,12,16,21,26]
		Valuation of health outcomes by patients & desirability of the effects
		Preventive benefits / effects or preventive approaches [1,2,4,5,16,21,25,26,31]
	Character of benefit or effect	Onset of effect & time until benefit [2,11,13]
		Duration, Sustainability & lasting effect [2,11,13,15,27,31]
	Individual and Population Level of Benefit	clinical benefits / effectiveness / impact [2,3,5,11,14,17,18,19,20,21,22,24,25,28,31,32,33,36]
		individual level benefit, effectiveness or impact [1,2,4,18,21,22,25,26,36]
		Marginal benefits (for every patient) [20, 26]
		Population level benefit, effectiveness or impact [1,2,3,4,5,9,12,16,18,19,24,25,26,27,31,34,35]
		threshold effectiveness on populations (herd immunity) [15,34]
	Balance of benefits & harms	Balance of (health) benefits & harms [5,14,18,19,23,24,34]
	General considerations surrounding harm/risk	General safety, risk and tolerability of intervention [2,4,5,7,8,9,11,12,13,14,15,16,17,19,20,21,22,23,24,25,26,29,31,33,34,35,36]
		Magnitude and likelihood of adverse events [26,33,34,35]
		Valuation of health outcomes by patients & desirability of the effects regarding harms [34]
		short & long term risk & safety profile [26]
		over diagnosis & over treatment [16,26]
		stigmatization [2,26]
		Risk of failure of intervention [15,34,35]
		Burden of treatment [2,26,33]
		Risk of inappropriate use [8,16,25,26]
		impact on disease patterns & reduced long-term effectiveness [15,34]
		other or additional adverse events [2]
	Health-related need and priority	health-related needs (in general / unspecific)
		Burden & impact of disease (in general / unspecific) [1,2,4,7,8,9,10,13,14,15,16,21,23,24,25,26,33,34,36]
		Magnitude of the problem [4,10,25,34]
		Burden of disease measured through epidemiological indicators [1,2,4,5,8,11,13,14,15,21,23,24,25,26,28,33,34,35,36]
		Size of affected population & number of potential beneficiaries [1,2,4,5,8,10,11,13,14,15,16,17,20,21,22,23,24,25,26,28,31,32,33,34,36]
		Maximum potential for disease burden reduction [10]
		Severity of disease / condition: in general [1,2,4,5,9,10,11,12,14,16,17,18,19,21,22,23,24,25,26,28,29,31,33,34,35,36]
		Severity of disease/condition: long term outcomes [34,35]
		Severity of disease/condition: life threatening disease / condition & prognosis without treatment [1,5,11,16,21,28,29,34]
		Severity of disease/condition: late stage or end-of life status of disease / condition [5,21,24,25,28,29,36]
		Other characteristics of target condition [2,5,6,16,22,34,35]
		Outbreaks and epidemic potential [15,34]
		urgency & emergencies [1,2,13,25]
Human & individual Rights		Human rights considerations [2,11,12,20,36]
		Autonomy & informed consent [2,11,35]
		Privacy & confidentiality [26,35]
		Intrusiveness of intervention [22]
		Ownership [27]
Acceptability considerations	Perceived priority of the problem	public perception of disease burden, disease risk or severity [15,34,35]
	Acceptability	Acceptability in general [2,4,6,14,15,24,26,27,34,35,36]
		acceptability of cost & financial outcomes [2,14,25,26,34]
	Acceptability by beneficiaries	Acceptability by beneficiaries: in general [2,6,8,11,15,16,26,35]
		compfort, convenience & user experience [2,11,12,14,15,20,24,25,26,31,33,35]
	Acceptability by those providing intervention	Acceptability by those providing intervention [15,16,34,35]
	social & cultural acceptability	social & cultual acceptability [2,4,8,9,11,15,18,21,22,25,26,31,32,33,34,36]
		Ethical/moral acceptability [2,6,11,12,15,18,22,25,26,32,33,34,36]
	Stakeholder demand, interests & pressures	Advocacy & Stakeholder (in general) interests and pressures [1,2,6,14,15,21,25,33,36]
		Demands, interest & pressures of the public [1,2,8,14,24,25,26,36]
		Demands, interest & pressures by industry [2]
		Pressures, demand & interest of beneficiaries & patient representatives [2,17,20,22,25,32,33]
		Pressures, demand & interest of those providing intervention [2,17,20,25,26,32,33]
		Media attention & coverage [1,32]
Societal considerations	Societal needs and priority	Social burden of disease (individual / population) [8,18,21,29,34,35]
		social needs[24]
		Economic burden of disease on society (in general) [32]
	social and societal impact	Social impact or benefits [2,3,5,6,14,21,23,24,25,26,31,33,35]
		Impact on non-health outcomes (in general) [15,18,26,34]
		Impact on poverty [1,2,4,14,25,26,36]
		Relevance to social development of the country[10]
		value of hope[11]
		raise profile of condition[14]
	Impact on Economy	Impact on economy [2,25,26]
		Impact on productivity and population in productive age [2,12,16,25]
		Relevance to economic development of the country
		innovativeness (potantial to encourage innovation) [2,9,10,14,21,23,24,25,31]
	Environmental impact	Environmental and/or ecological impact of intervention (in general) [14,16,21,29,30,31,33]
	Impact on future generations	Impact on future generations [19]
Considerations of Equity, Equality & fairness	Equity & Equality	Equity/Equality considerations: in general [1,2,3,4,9,10,11,14,15,18,19,22,23,24,26,27,29,33,34,35,36]
		Frairness considerations: in general [2,3,6,11,16,26,36]
		Impact on (health) (in-)equity / (in-)equality [2,6,10,14,26,31,34,35]
		Distribution of benefits and harms [10,26]
	Accessibility	Accessibility in general [2,3,4,6,9,14,15,16,17,19,21,24,29,31,33,34,35]
		Equity in accessibility [1,2,4,6,7,11,25,26,35]
		Physical & Special accessibility [2,4,6,16,26]
		Timeliness of access (time spent waiting for treatment) [2,3,22,36]
		Informational accessibility [11]
		Financial accessibility of intervention / Afforability [4,9,10,12,14,19,25,26,34,35,36]
		Affordability: Risk of catastrophic health expenditure [11,16,25]
		Affordability: Cost & Financial impact on beneficiaries [11,13,14,16,22,25,26,31,34,35]
	Availability	Availability / lack of suitable alternatives [1,2,5,11,12,14,17,19,20,21,22,23,24,25,28,32,34,35,36]
		Limitations of alternative interventions [2,11,14,15,25,26,34,35]
		Rare diseases / Orphan disease [12,14,16,21,24,28]
		Unmet needs [11,12,16,21,24,29]
	Responsibility	Ability to reduce own health risk & conditions arising from patient behavior [4,5,11,16,24,25]
	Non-discrmination[11,23,24]	Non-discrmination[11,23,24]
	Consideration regarding specific populations [2,16,24,25,26,31]
		Consideration of high-risk populations [2,11,14,26]
		Consideration of vulnerable populations [1,2,4,11,21,25,26]
		Consideration of Socio-economic status [4,16,25,26,36]
		Consideration of Sex, Gender, and/or Sexual Orientation [2,6,16,25,26,34]
		Consideration of Race / ethnicity [25,36]
		Consideration of care giver responsibilities [29]
		Consideration of age-groups [1,2,4,11,14,16,26,28]
		Consideration of place of living [11,16,25]
		Consideration of identity and ideology [25]
		Other group related considerations [11]
Cost & financial considerations	Financial burden of disease	Financial burden of disease or current intervention on health system [2,15,16,25,32,34,35]
	Cost & budget impact of intervention	Cost / budget impact: in general [1,2,4,5,6,8,9,11,12,13,14,15,16,17,18,19,21,22,23,25,26,27,28,29,30,31,33,34,35,36]
		Cost per unit / usage [1,2,5,11,15,17,20,23,24,25,26,33,34,36]
		Cost over time [20,21,25,32,34]
		Long term cost / budget impact [25]
		Overall cost / budget impact [1,2,11,22,26,36]
		Direct Cost [11,25,32,34,35]
		Indirect / additional / hidden cost [11,34,35,36]
		Marginal cost [11,25]
		Opportunity cost [2,11,21,31]
		Impact on other spending / investments [2,6,14,25]
		Investment / start-up cost [2,22,30]
		Operating cost [2,30]
		Lifecycle Cost of intervention/technology [30]
		Economic / Financial benefits & cost-minimization potential [1,3,8,11,13,22,25,27,28,34,35,36]
		Cost to / budget impact on government or society [1,2,5,18,25,26,29,33,36]
		Impact on health care costs // financial/economic impact on health system
	Relation of cost and benefits	Relation of cost and benefits [1,2,3,4,5,6,7,9,10,11,12,13,14,15,16,18,19,20,21,22,23,24,25,26,28,31,32,33,34,35,36]
	Financial context	Appropriateness [2,14]
	Financial feasibility	Affordability to health system Availability or lack of funds/funding [1,2,3,4,6,10,11,12,14,15,21,22,23,24,25,31,34,36]
		financial sustainability of intervention & consistency of funding [4,11,15,31,34]
	Other economic/financial aspects
Feasibility & Health System Considerations	Health-system related needs and priority	Burden of disease on health system [2,25,26,31,33,34]
		Needs of the health-system
	Feasibility & capacity to implement	General feasibility considerations [2,3,4,7,9,10,14,15,16,22,23,24,25,26,27,31,33,34,36]
		Technical feasibility considerations [6,26,33]
		Practical feasibility considerations [4,6,26]
		Capacity to implement [1,2,6,14,21,25,29]
	Considerations of management & organization of health system	Availability of, capacity of and need for management and organizational strucutre [1,2,16,22,26,34]
		Impact on management and organizational strucutre [2,8,11,25]
		Logistical considerations [2,15,34]
		Availability of, capacity of and need for monitoring, surveillance and information system [34,35]
	Resouce considerations	Availability of, capacity of and need for resources (in general) [1,2,10,14,30,36]
		Impact on resources (in general) [2,22,23,24]
		Efficiency of resource use [18,24,31]
		substitutionallity of resources
	Considerations of Human resources & their skills	Availability of, capacity of and need for human resources [2,10,13,14,18,22,26,30]
		Availability of, capacity of and need for skill levels / knowledge of human resources [2,3,14,16,22,25,30,35]
		Impact on human resources & skill levels [2,14,18,25,31]
	Considerations of Non-financial physical resources (equipment, infrastructure)	Capacity of, availability of need for of physical resources & infrastucture [16,18,22,25,26,34,35,36]
		Impact on non-financial physical resources & infrastrucutre [18]
	Interaction with and impact on health system	Impact on performance of health system & impact on other services [1,2,4,6,8,10,11,14,16,18,20,22,26,31,33,34,35]
		Interaction & compatibility with other health system components [1,2,3,6,14,22,25,33,34,35]
		Ease of use, application & burden of intervention [13,15,22,26,35]
	Appropriateness within health system	Appropriateness (in general) [2,3,11,21,25,26,31,36]
		appropriateness of intervention for specific context [2,16,30]
	Legislative & regulatory considerations	Adherence to legal requirements, constrains & implications [2,8,10,15,16,18,25,26,31,32,33,34,35]
		Adherence to other directives, standards & requirements [2,6,14,22,30,34]
	Political considerations	Political acceptability, interests & pressures [1,2,3,4,6,10,11,14,18,21,25,26,33,34,35,36]
		Donor and global interests & pressures [2,3]
		political impact [2,25,33,35]
		Alignment with priorities [1,2,3,4,6,13,14,15,21,23,24,26,29,30,34,35]
		Mission, mandate & goals of health system [2,13,14,21,25]
	Strategic considerations	Strategic planning & considerations [1,2,13,19,25,31]
		Existing cooperations [2,10,14,22]
		Decisions & practice of other institutions or stakeholders [2,11,17,24,29,34]
		Alignment with recommendations, guidelines and standards [1,2,3,7,11,14,21,16,24,26,29,34]
		Historical context & past decisions [1,2,3,11,13,14,17,19,20,21,22,25]
		Availability of incentives [1,2]
		impact on future decisions [6,14]
		Keeping promises & commitments [2,13]
	Characteristic of intercention	(technical) Complexity of intervention [2,4,6,16,21]
		scalability of intervention [9,27]
		Ability to evaluate intervention [2,33,34,35]
		Reversibility of intervention [2]
		Flexibility of implementation [2]
		uniqueness [21]
		Frquency of use & expected level of usage/activity [1,2,6,8,14,25,26,32]
		dependance on maitnanance [26,30]
		Sustainability of intervention utilization (e.g. supply of parts, vaccines) [2,14,15,27,29,34]
		Position of intervention in care pathway [5,12,20,24]
		Additional uses of intervention [5,21,23,24,25]
		other characteristics of intervention [1,2,6,8,14,20,34]

## Sheet: Criteria_Level1-4
Additional file 3 - Overview of criteria on abstraction levels 1-3 and levels 1-4
Criteria	Sub-Criteria	Aspects	Extracted and sytnesized decision criteria
Health Related Balance of Benefits and Harms	General considerations surrounding benefit / effect	Benefits / effect / efficacy / effectiveness / impact [1,2,4,5,6,7,8,9,10,12,13,14,15,17,18,19,20,21,22,23,24,25,26,27,29,33,34,35,36]	Benefits gained (comperative) [2,4,16,17,25,33,35,36] efficacy/effectiveness (comperative) [1,2,4,5,7,8,9,10,12,13,14,15,17,19,20,21,22,23,24,25,26,27,29,34,35] effectiveness in practice / in setting [33,35] impact (comperative) [18,33,34] impact (duration and complexity)[26] program outcome[2,6,36]
		Health related Benefits / effect / efficacy / effectiveness / impact [1,2,4,8,11,12,13,14,15,21,23,26,31,34,35]	health benefits[1,2,11,21,26] health effects[1,2,4,11,26] incremental (expected) health gain[2,4,11,14,31] impact on health / health outcomes [8,11,13,15,23,26,34] medical worth (expected benefit)[1] immune responese[34,35] surrogate/intermediate outcomes[12]
		uptake of intervention [15,20,34,35]	utilization[15,34,35] drug compliance[20]
		Magnitude of benefit / effect / impact [2,4,11,14,18,31,33,36]	impact greatly on morbidity and mortality[4] offering substantial health benefits[11] magnitude/size/extend of effect/benefit [2,4,14,18,31,33,36]
		Additional or indirect effects [2,6,33,34]	additional effects[2,33] indirect effects[34] indirect beneficiaries[2] enabling health literacy (empowerment)[2] impact on heath education [6]
	Type and composition of Effect / Benefit / Impact [2]		composition of the health gain[2] relief/prevention of symptoms/complications of disease[2]
		Impact on mortality, survival, longevity & life expectancy [1,2,4,11,16,19,21,24,25,26,28,34,35,36]	Impact on mortality of target condition[4,19,16,34] average life-year benefit per patient[1,2] improvement of life expectancy[1,2,35] effect on longevity[11, 20] life-saving[2,11,19,21] life extention with and without disabilites[35] potential to extend life / prolongation of survival [11,24,25,35] prolongation of disease-free / progression-free survival[2,26] survival benefits[11,28] Tradeoffs b…
		Last chance therapies [23,24]	last chance therapies [23,24]
		Impact on morbidity and disability [1,2,16,35]	prevention of high degree of disability[1] life extention without disabilities[35] impact on morbiditiy of the disease or target condition[16] relief/prevention of symptoms/complications of disease[2]
		Potential changes in health consequences [24,25]	Whether pharmaceutical reverses rather than stabilizes condition or bridges a gap to curative therapy[24] potential changes in health consequences[25]
		Impact on (health-related) quality of life [2,8,11,12,14,19,20,22,25,26,28,29,31,33,35,36]	health-related quality of life benefits / gains / impact [12,19,26] Health Related Quality of Life outcomes[12,26] number of QALYs gained per patient[2] quality of life[2,11,20,22,25,28,29,36] Quality of Life benefits / gains / impact [2,8,11,14,26,33,35] potential to extend life with quality[25] wellbeing[31]
		Impact on Patient-reported outcomes [2,12,16,21,26]	Benefit / Effect/ impact on patient-perceived outcomes (comperative) [2,16,21,26] best for patient[2] clinically meaningful outcomes[12]
		Valuation of health outcomes by patients & desirability of the effects	valuation of outcome by patients: relative importance of outcomes related to benefits [2,11,25,33,34] desirability of effects[2] patient preference / prefered outcomes [2,8,11,36]
		Preventive benefits / effects or preventive approaches [1,2,4,5,16,21,25,26,31]	prevention benefit / effect / impact [2,21,25,31] preventive initaitves / interventions / care [1,31] Type of health service: Preventative services vs curative service[4,5,16] focus early treatment [25,26]
	Character of benefit or effect	Onset of effect & time until benefit [2,11,13]	onset of treatment/program effect[2,11,13]
		Duration, Sustainability & lasting effect [2,11,13,15,27,31]	duration of immunity[vaccines][15] duration of treatment/program effect/benefit [2,11,13,31] long term impact[27]
	Individual and Population Level of Benefit	clinical benefits / effectiveness / impact [2,3,5,11,14,17,18,19,20,21,22,24,25,28,31,32,33,36]	added therapeutic value (innovativeness)[24] clinical benefit / merit / value [2,11,17,19,22,24,25,33] clinical impact (comperative) [2,22,32] clinical effect / efficacy/ effectiveness [2,3,5,11,14,18,20,21,22,25,28,31,33,36] clinical impact [2,21] clinical claim[11] clinical outcomes[18,21] response rate[2,14]
		individual level benefit, effectiveness or impact [1,2,4,18,21,22,25,26,36]	benefit to / health effect for / impact on patients / those using services (comperative) [2,18,21,22] individual health effect / impact / beneft [1,2,4,25,26,36]
		Marginal benefits (for every patient) [20, 26]	marginal benefit (created benefits for every patient by the new health technology)[20, 26]
		Population level benefit, effectiveness or impact [1,2,3,4,5,9,12,16,18,19,24,25,26,27,31,34,35]	public health value[5,12,19,25] public health benefit / Benefit of population [12,26] Impact on burden of diesease or condition [4,16,27,25,34,35] population effects / effectiveness / impact [1,2,3,18,24,25,26,34,35] maximizing the improvement of population health status[9] impact on priority groups[31]
		threshold effectiveness on populations (herd immunity) [15,34]	expectaed coverage rate need for herd immunity[15] population impact of the vaccine (including herd immunity)[34]
	Balance of benefits & harms	Balance of (health) benefits & harms [5,14,18,19,23,24,34]	balance of benefits and harms[14,18,19,23,24] absolute effects on health outcomes)[34] therapeutic value (including efficacy and safety) [5]
	General considerations surrounding harm/risk	General safety, risk and tolerability of intervention [2,4,5,7,8,9,11,12,13,14,15,16,17,19,20,21,22,23,24,25,26,29,31,33,34,35,36]	adverse effects/events // side effects // complications [2,11,17,21,22,24,26,31,34,35] drug interactions[20] harm[2,11] risks[2,8,26,33] risk management strategy[2,14] safety (comperative) [2,4,5,7,8,9,11,12,13,14,15,19,20,21,22,23,24,25,26,29,31,33,34,35,36] safety and tolerability (comperative) [2,16,21,25,26]
		Magnitude and likelihood of adverse events [26,33,34,35]	fatal adverse events / side effects[26] serious/severe adverse events / side effects [26,35] frequency and nature of adverse events [33, 35]
		Valuation of health outcomes by patients & desirability of the effects regarding harms [34]	Values and preferences: relative importance of outcomes related to harms[34]
		short & long term risk & safety profile [26]	risk and side effect (short-term, longterm and reliability)[26]
		over diagnosis & over treatment [16,26]	over diagnosis[26] reduction of falsely diagnosed patients [16]
		stigmatization [2,26]	stigmatization of individuals or population sub-groups [2,26]
		Risk of failure of intervention [15,34,35]	frequency of vaccine failure [15,34,35]
		Burden of treatment [2,26,33]	burden of therapy/treatment [2,26,33]
		Risk of inappropriate use [8,16,25,26]	risk of inapprioriate use [8,16,25,26] appropriate use of intervention [6]
		impact on disease patterns & reduced long-term effectiveness [15,34]	risk of serotype replacement [15,34]
		other or additional adverse events [2]	unintended consequences[2]
	Health-related need and priority	health-related needs (in general / unspecific)	apparent need[2] clinical need[2,11,22,23,24] community need[22] importance for patient condition[26] individual / patient need[2,11,22,31] health needs of population[14] meeting identified health need[14] necessity[9] need [1,2,11,19,20,25,27,33]
		Burden & impact of disease (in general / unspecific) [1,2,4,7,8,9,10,13,14,15,16,21,23,24,25,26,33,34,36]	burden of disease [1,2,4,7,8,9,10,13,14,15,21,23,24,25,26,33,34,36] Disease impact (burden)[16,25,26]
		Magnitude of the problem [4,10,25,34]	Magnitude of the problem[10,25,34] importance of the problem[4]
		Burden of disease measured through epidemiological indicators [1,2,4,5,8,11,13,14,15,21,23,24,25,26,28,33,34,35,36]	Burden of Diseases (definded through epidemiological indicators) [1,2,4,5,8,11,13,15,23,24,25,28,33,34,35] case fatality rates[34] disability-adjusted life years[1] mortality[1,14,23,26,34] morbidity [1,14,21,23,26,34,36] predicted life years[25] patient's clinical disability[21] Relative risk[26]
		Size of affected population & number of potential beneficiaries [1,2,4,5,8,10,11,13,14,15,16,17,20,21,22,23,24,25,26,28,31,32,33,34,36]	burden of disease (in terms of number of patients affected) [5,23,24,25,31] prevalence of the disease[1,2,4,8,11,13,15,24,25,28] incidence[1,2,25,31,33,34] number/size of affacted / patients / potential beneficiaries [1,2,4,10,11,16,17,20,21,22,25,26,32,34,36] number of clients served[2] number of patients affected by proposed changes[31] proportion of population eligible[14,26] predicted demand …
		Maximum potential for disease burden reduction [10]	Maximum potential for disease burden reduction[10]
		Severity of disease / condition: in general [1,2,4,5,9,10,11,12,14,16,17,18,19,21,22,23,24,25,26,28,29,31,33,34,35,36]	severity of disease/condition[1,2,4,5,9,10,11,12,14,16,17,19,21,22,23,24,25,26,28,29,34,36] (clinical) characteristics/manifestation of the disease/condition [2,14,18,25,33,34,35] impact of disease/condition on quality of life[2,11,36] impact of disease/condition on health status[31]
		Severity of disease/condition: long term outcomes [34,35]	long term complications/outcomes of disease[34] frequency of survivors with sequalae or long term disability[34,35]
		Severity of disease/condition: life threatening disease / condition & prognosis without treatment [1,5,11,16,21,28,29,34]	condition is life threatening [1,5,11,16,21,28] disease survival prognosis[21,29] disease fatality[34] Disease severity/progression (survival prognosis with current standard of care, disease morbidity/clinical disability)[29]
		Severity of disease/condition: late stage or end-of life status of disease / condition [5,21,24,25,28,29,36]	end of life considerations[5] life-time shortness[5,21,25,28,29] stage of disease[36] Whether technology represents life-extending, end of life treatment[24]
		Other characteristics of target condition [2,5,6,16,22,34,35]	determinants (the factors responsible for the persistence of the burden)[2] risk factors[34,35] Speciﬁc therapeutic areas[16] serogroup or serotype distribution (for serogroup or serotype specific vaccines)[34] clinical factors / criteria / considrations (no further specifications) [5,6,22]
		Outbreaks and epidemic potential [15,34]	cues to action (e.g. disease outbreaks)[15,34] epidemic potential[34]
		urgency & emergencies [1,2,13,25]	emergency issues [1,2,13,25] urgency of required treatment[1]
Human & individual Rights		Human rights considerations [2,11,12,20,36]	basic human rights legislation [2,11] human dignity[2,12,20] human integrity [2] Constitutional and human rights[36]
		Autonomy & informed consent [2,11,35]	autonomy[2] patient autonomy[2,11] available instituions for informed consent[35]
		Privacy & confidentiality [26,35]	privacy[26] protection of confidentiality[35]
		Intrusiveness of intervention [22]	invasiveness of technology[22]
		Ownership [27]	local ownership[27]
Acceptability considerations	Perceived priority of the problem	public perception of disease burden, disease risk or severity [15,34,35]	perceived disease risk or severity)[15] perception of importance (e.g. in terms of perceived severity or vulnerability)[15,34,35] Public perception[34,35]
	Acceptability	Acceptability in general [2,4,6,14,15,24,26,27,34,35,36]	acceptability [2,4,6,14,15,24,26,27,34,35,36]
		acceptability of cost & financial outcomes [2,14,25,26,34]	Values and preferences: relative importance of outcomes related to cost[34] consensus regarding public funding of a therapy[2] willingness to pay subsidies (intention to reduce poverty)[14,25,26]
	Acceptability by beneficiaries	Acceptability by beneficiaries: in general [2,6,8,11,15,16,26,35]	acceptability by patients[26, 36 ] acceptability in the context of compliance[15,16] patient expectations & preferences [2,6,8,11]
		compfort, convenience & user experience [2,11,12,14,15,20,24,25,26,31,33,35]	combination with other interventions to reduce burden of therapy[35] compfort[12,26] convenience[2,11,24,26] inconvenience[2,26,33] delivery issues (e.g. the route of admisitration and dosage)[15] ease of use[12] impact on patient carer experience[31] intervention takes less time to implement[11] load of treatment[26] user/patien experience/satisfaction[14,20,25,31]
	Acceptability by those providing intervention	Acceptability by those providing intervention [15,16,34,35]	acceptability by health professionals[15,16,34,35]
	social & cultural acceptability	social & cultual acceptability [2,4,8,9,11,15,18,21,22,25,26,31,32,33,34,36]	social/public acceptability[15,26,31,34] consistency with / challange of social value judgments and beliefs [2,9,11,18,22,25,33] controversial nature of proposed technology[2,8,25] culture and religious convictions/context [2,21] psychosocial considerations [25,32] community's views[4] conception of certain persons or disease[2] lay oppinion[36] predicted demand range[25] social concepts[25]
		Ethical/moral acceptability [2,6,11,12,15,18,22,25,26,32,33,34,36]	ethical issues / aspects / implications / considerations [2,6,12,18,22,26,32,33,34] ethics[2,15,33,34] consistency to moral and ethical values[2,25,33] ethical acceptability[6,26] moral obligation to implement care / technology[2,11] moral challenges related to certain components of HTA[2] moral/ethical considerations [36] moral concepts / reasons / considerations [25]
	Stakeholder demand, interests & pressures	Advocacy & Stakeholder (in general) interests and pressures [1,2,6,14,15,21,25,33,36]	stakeholders pressure[2,6,14,25] expressed demand[2,15,33] advocacy[1,2,36] social consensus regarding intervention/technology [2] actors involved[15] expert opinions[33] perceived benefits of change[2] power relations among stakeholders[2] specific interest[21] third party agents involved[2]
		Demands, interest & pressures of the public [1,2,8,14,24,25,26,36]	society/public/community interests / Demand / expectations [8,14,24,25,26] lay oppinion[36] people’s / public preference[1,2] public reaction and public accountability[2]
		Demands, interest & pressures by industry [2]	company activities[2]
		Pressures, demand & interest of beneficiaries & patient representatives [2,17,20,22,25,32,33]	demand an pressures exterted by patients / patient groups / beneficiaries [2,17,20,22,25,32,33] Responding to patients’ legitimate non-health ex-pectations[25] user of the technology interests[2]
		Pressures, demand & interest of those providing intervention [2,17,20,25,26,32,33]	demand an pressures exterted by proffesionals / physicians / physician groups [2,17,20,26] clinical expert opinions[2,32,33] acceptance in the hospital level[25] clinicians excitement[2,17] professional prestige[2] user of the technology interests[2]
		Media attention & coverage [1,32]	media attention[1] Is there media interest and demand for this technology?[32]
Societal considerations	Societal needs and priority	Social burden of disease (individual / population) [8,18,21,29,34,35]	social impact of disease/condition [8,34,35] disease social impact on patient life [18,21] disease impact on family / carer givers [18,21,29,34,35] Impact of disease/condition on community[34,35]
		social needs[24]	social needs[24]
		Economic burden of disease on society (in general) [32]	economic burden of disease in the population?[32]
	social and societal impact	Social impact or benefits [2,3,5,6,14,21,23,24,25,26,31,33,35]	benefit for soecity[26] social worth[2] social implications, impact or benefit [2,5,6,23,25,26,33] wide societal costs and benefits[23,24,26,33] scoial impact of treatment on patients & carers daily lives[21,35] imapct on workplace environment[31] social considerations[23] social utility[24] social value creation[25] socio-cultural facotrs[33] benefits on communities / community development [3,35…
		Impact on non-health outcomes (in general) [15,18,26,34]	impact on non-health outcomes[15,18,34] Non-health benefits[18] life effects (individual non-health outcomes)[26]
		Impact on poverty [1,2,4,14,25,26,36]	capacity of the intervention to reduce poverty[1,2,4,14,25,26,36]
		Relevance to social development of the country[10]	relevance to economic and social development of the country[10]
		value of hope[11]	value of hope[11]
		raise profile of condition[14]	Raise profile of low profile condition[14]
	Impact on Economy	Impact on economy [2,25,26]	economic impact on commercial sector[26] economic impact[2] economic productivity (y through establishing extra non-health welfare benefits for all via tax system or other transfer methods () [25] economic efficiency[25]
		Impact on productivity and population in productive age [2,12,16,25]	People in productive age [16] social productivity[12] extend to which cost [of intervention] are affected by empolyment [25] Impact of intervention on productivity [16] national saving in costs of absence per year[2]
		Relevance to economic development of the country	relevance to economic and social development of the country[10]
		innovativeness (potantial to encourage innovation) [2,9,10,14,21,23,24,25,31]	advancement of technology[21] contribution to research and development [2,14,24,25,31] contribution to research and development capacity strengthening[2,10] advancement of application of knowledge[2,25,31] innovativeness (potential to encourage innovation)[9,23] knowledge transfer[14]
	Environmental impact	Environmental and/or ecological impact of intervention (in general) [14,16,21,29,30,31,33]	environmental/ecological impact/considerations [14,16,21,31,33] Sustainability of manufacturer business practices (environmental aspects)[29] Provision for safe medical device decommissioning and disposal[30]
	Impact on future generations	Impact on future generations [19]	impact on future generations[19]
Considerations of Equity, Equality & fairness	Equity & Equality	Equity/Equality considerations: in general [1,2,3,4,9,10,11,14,15,18,19,22,23,24,26,27,29,33,34,35,36]	equity considerations [1,2,3,4,9,10,14,15,22,23,24,26,27,29,33,34,35,36] equality considerations [1,2,9,18,19] equity and inequalities[18] health equity[2] inequity[1] equity of treatment between patients from different districts[11]
		Frairness considerations: in general [2,3,6,11,16,26,36]	fairness[2,3,6,11,16,26,36] Priorities (fairness)[16]
		Impact on (health) (in-)equity / (in-)equality [2,6,10,14,26,31,34,35]	impact on (health) inequities [2,10,14,26,31,35] equity implications[6,34] disparity reduction[10]
		Distribution of benefits and harms [10,26]	distribution of benefits[26] likely equity in achieved disease burden reduction[10]
	Accessibility	Accessibility in general [2,3,4,6,9,14,15,16,17,19,21,24,29,31,33,34,35]	Improvement of accessibility [2] access/accessibility to health care system / service / treatment [2,4,17,19,21] access / accessibility [2,3,4,6,9,14,15,24,29,31,33,34,35] aspects of access to technology[33] universality[35] coverage // Ability to reach the whole target region/population[16,34,35]
		Equity in accessibility [1,2,4,6,7,11,25,26,35]	equity in access[1,2,4,7,11,25,26] equity of access improvement[1,2,11] access and equity[6] distribution and access to healthcare[2] equal opportunities for access[35] fairness in access [11] geographical equity[2]
		Physical & Special accessibility [2,4,6,16,26]	geographical equity[2] geographical coverage[4,6] graphically related access differences[26] Remote communities [16]
		Timeliness of access (time spent waiting for treatment) [2,3,22,36]	timeliness of access[2,36] waiting time[3,22]
		Informational accessibility [11]	Access to knowledge about new treatment options[11]
		Financial accessibility of intervention / Afforability [4,9,10,12,14,19,25,26,34,35,36]	affordability to the individual / beneficary / patient [4,9,12,19,34,35,36] likelihoof that intervention [is] affordable to households[10] willingness to pay subsidies (intention to reduce poverty)[14,25,26]
		Affordability: Risk of catastrophic health expenditure [11,16,25]	Impoverishing impact of intervention on patient[16] financial protection against the costs of ill health[11,25] for prevention of exorbitant health costs[26
		Affordability: Cost & Financial impact on beneficiaries [11,13,14,16,22,25,26,31,34,35]	cost to patients / users [11,13,14,16,25,31] out of pocket payment[22,35] economic imapct on individuals [26] Economic impact on household expenditure [26,34]
	Availability	Availability / lack of suitable alternatives [1,2,5,11,12,14,17,19,20,21,22,23,24,25,28,32,34,35,36]	availability of alternative interventions/treatments/measures (currently existing or soon to be available)[1,2,5,11,12,14,17,19,20,21,23,24,25,28,32,34,35,36] alternatives[2,20,21] lack of alternative interventions/treatments/measures [11,22,25] presence/absence of alterantives[14] number of alternatives[25]
		Limitations of alternative interventions [2,11,14,15,25,26,34,35]	comparative interventions limitations [2,14,25,26] effectiveness of alternative interventions [15,34] benchmark comperators[2,11] current treatment of disease/condition [34,35] coverage of current interventions[34]
		Rare diseases / Orphan disease [12,14,16,21,24,28]	orphan diseases[28] rarity of diseases/conditions [12,16,21,24] Raise profile of low profile condition[14]
		Unmet needs [11,12,16,21,24,29]	Unmet needs [11,12,16,21,24,29]
	Responsibility	Ability to reduce own health risk & conditions arising from patient behavior [4,5,11,16,24,25]	ability to reduce own health risk[5,16,25] Conditions arising from/caused by patients’ behavior[5,16,25] individual vs. Collective rsponsibility[24] lifestyle[4] personal responsibility (personal responsibility for disease or illness)[11]
	Non-discrmination[11,23,24]	Non-discrmination[11,23,24]	[Avoidance of discrimination] [11,23,24] patients treated equally[11] human value principle [23,24] equity of treatment between patients from different districts[11]
	Consideration regarding specific populations [2,16,24,25,26,31]		characteristics of the target social groups of intervention[25,26] specific needs of certain groups of people[24] social/demographics[2] priority groups[31] Subgroups of patients [16]
		Consideration of high-risk populations [2,11,14,26]	particular social groups with high risk[2,11] Groups targeted (high risk adults) [26] risk of target group[14]
		Consideration of vulnerable populations [1,2,4,11,21,25,26]	compassion for the vulnerable[2] Targeting vulnerable populations[4] Vulnerable groups/populations [1,2,21,26] particularly needy/vulnerable groups[2] particular social groups with increased vulnerability[2,11] vulnerable population size[25] potential victims[2,11]
		Consideration of Socio-economic status [4,16,25,26,36]	socioeconomic status[4] disease of the poor[25] social class affected[26] social demographics[36] Low socioeconomic status[16] characteristics of the target social groups of intervention: socioeconomic status[25] diseases of the poor[4]
		Consideration of Sex, Gender, and/or Sexual Orientation [2,6,16,25,26,34]	gender of the target group[6,25,26] reduction of gender related inequities[26] characteristics of the target social groups of intervention: sexual orientation[25] maternal mortality[2] quality of maternity care services[2] Women of reproductive age[16] disease burden in prgenant women[34]
		Consideration of Race / ethnicity [25,36]	ethnicity[36] characteristics of the target social groups of intervention: race/ethnicity[25]
		Consideration of care giver responsibilities [29]	Quality of life (caregivers)[29]
		Consideration of age-groups [1,2,4,11,14,16,26,28]	[specific age groups][25]age of targeted group[1,2,4,14] affects children[1] Age of patients[1] age of benefiaries[4] age[4,11] Children (0 to 5 years) [16] premature mortality[28] Elderly (65 years and older)[16] Groups targeted (children,teenagers, adults) [26]
		Consideration of place of living [11,16,25]	Remote communities [16] characteristics of the target social groups of intervention: living zone[25] equity of treatment between patients from different districts[11]
		Consideration of identity and ideology [25]	characteristics of the target social groups of intervention: religion[25]
		Other group related considerations [11]	inequities in decisions for individual patients according to public or private sector status[11]
Cost & financial considerations	Financial burden of disease	Financial burden of disease or current intervention on health system [2,15,16,25,32,34,35]	cost of disease or condition [15,34,35] economic burden of disease/condition [16,25,32] financial burden of services/therapy [2,25] national cost of the disease/condition to the healthcare system[2]
	Cost & budget impact of intervention	Cost / budget impact: in general [1,2,4,5,6,8,9,11,12,13,14,15,16,17,18,19,21,22,23,25,26,27,28,29,30,31,33,34,35,36]	cost of the intervention / care (comparative) [1,2,4,6,8,9,11,17,18,19,23,25,26,27,28,30,31,33,34,35,36] incremental cost[11,15,22,34] budget impact analysis[12] budget impact model[26] budget impact[1,2,4,5,9,11,13,14,17,18,19,21,23,25,26,28,31,34,36] Economic / financial impact / implications [4,8,16,25,26,29] comparative non-medical costs (comparative)[21] comparative other medical cost (compa…
		Cost per unit / usage [1,2,5,11,15,17,20,23,24,25,26,33,34,36]	cost per treatment [1,2,11,20,23,24,26,36] price / cost of technology per unit (e.g. cost of vaccine, per dose) (comparative) [2,5,11,15,17,20,24,25,33,34,36] cost for status management[25] reasonableness of price relative to therapeutic value’[23,24]
		Cost over time [20,21,25,32,34]	annual costs [21,32] lifetime cost of intervention/technology [32] vaccine delivery costs[34] total cost to the system (yearly)[20] Potential costs changes[25]
		Long term cost / budget impact [25]	Does new technology provide predicted increase or decrease in health care costs to the society over a long period of time?[25]
		Overall cost / budget impact [1,2,11,22,26,36]	net / overall / actual cost [1,11, 23,36] total budget impact[1,2,26]
		Direct Cost [11,25,32,34,35]	direct cost [11,25,32,34,35]
		Indirect / additional / hidden cost [11,34,35,36]	hidden costs[36] cost per adverse event[11] indirect costs[34,35] externalities[9]
		Marginal cost [11,25]	Marginal costs [11,25]
		Opportunity cost [2,11,21,31]	opportunity costs[2,11,21,31] opportunity costs to the population/society[2]
		Impact on other spending / investments [2,6,14,25]	impact on other spending[2,6] reliance of other services/sectors(on investment)[2] effect of intervention on other health expenditures[25] interdependencies[2] impact on other spending[14] maximization of Dollar rate for other plans[25]
		Investment / start-up cost [2,22,30]	cost for installation[30] start-up costs [2] investment effort[22] technology is associated with large capital investment[22]
		Operating cost [2,30]	cost for maintenance[30] operating costs [2]
		Lifecycle Cost of intervention/technology [30]	cost for safe disposal[30]
		Economic / Financial benefits & cost-minimization potential [1,3,8,11,13,22,25,27,28,34,35,36]	low cost[27] competitive advantages over other hospitals[13] cost Minimization[36] cost minimisation analysis[28] cost-saving potential [3,11,25,35] financial opportunity [25] reduction in cost of health care[25] change in hospital income/profitability / exploitation [22] economic value creation[25] revenue generating potential[13] maintenance of cost[8] optimization, e.g. cost-effectiveness[1] p…
		Cost to / budget impact on government or society [1,2,5,18,25,26,29,33,36]	cost to government/ public sector [26,36] cost to society / tax payer [25,33] Economic impact on government / public sector [25] Economic impact on society [25,29] expected budget increase for third party payer[5,25] Financial impact on government [1,2] impact on health insurance premiums[2] financial/economic impact outside the health system [18]
		Impact on health care costs // financial/economic impact on health system	Impact on health care cost [2,16,20,25] cost to health system [2,18,20] Economic/financial/budget impact on health system [18,25,31] impact on health resources/affordability (budget impact)[24]
	Relation of cost and benefits	Relation of cost and benefits [1,2,3,4,5,6,7,9,10,11,12,13,14,15,16,18,19,20,21,22,23,24,25,26,28,31,32,33,34,35,36]	cost-effectiveness (comparative) [1,2,3,4,5,9,10,11,12,13,15,16,18,19,20,21,22,23,24,25,26,31,32,33,34,35,36] cost-effectiveness analysis / evaluation [7,31,34] Incremental cost-effectiveness ratio (ICER; comparative) [5,6,11,23,24,25,28,35,36] Efficiency / cost-efficiency [1,2,3,4,6,14,23,24,33,36] cost-benefit / cost-benefit analysis [11,12,19,28,34,36] value for money[2,11,18,23,24,25] cost pe…
	Financial context	Appropriateness [2,14]	Appropriateness (make best use of resources)[14] best within available resources[2] social economical context[2]
	Financial feasibility	Affordability to health system Availability or lack of funds/funding [1,2,3,4,6,10,11,12,14,15,21,22,23,24,25,31,34,36]	Affordability [2,3,6,10,12,14,21,23,24,31,34,36] financial difficulties // budget implementation challenges[2,11] cost containment policy[2,11,36] budgetary constraints [1,2,4,11,22] economic feasibility[2] financial pressure[11] Availability / lack of funds / financing [2,10,11,25,34] Innovative financing mechanisms for purchasing vaccines[34] Budget / fiscal space [1,2,31,34] cost-offsets[11] d…
		financial sustainability of intervention & consistency of funding [4,11,15,31,34]	financial sustainability[4,15,31,34] inconsicistency of funding[11]
	Other economic/financial aspects		company activities[17] economic appraisal[33] economic claim[11] economic considerations (no further specifications)[5,5,25,33] economic criteria[3] economic data[11] economic evaluations[2,11,15,34,36] financing policies[34] health economics[14] market forcast and share[24] other economic components[22] pharmacoeconomic analysis[2] private drug insurance[11] marketability[6] Does a potential con…
Feasibility & Health System Considerations	Health-system related needs and priority	Burden of disease on health system [2,25,26,31,33,34]	burden of therapy/treatment [2,26,33,34] health services utilization[31] medical care requirements of condition[34] primary/secondary/tertiary care implications of condition[34] number of clients served[2] severity of disease in terms of higher need for health care[25]
		Needs of the health-system	need (in terms of the number of beds per directorate, medical emergencies and the patient load)[1] perceived need in the hospital's catchment area[13]
	Feasibility & capacity to implement	General feasibility considerations [2,3,4,7,9,10,14,15,16,22,23,24,25,26,27,31,33,34,36]	feasibility of implemenation[2,3,4,7,9,14,15,22,23,24,25,26,27,31,33,34] deliverability [2,10,26,27,36] Ability to reach the whole target region/population [16,34] implementation issues[22,33] ability to implement[2] ease of implementation[23] likelihood of success[14]
		Technical feasibility considerations [6,26,33]	technical feasibility [6,26] technological considerations[33] Technology applicability [6]
		Practical feasibility considerations [4,6,26]	practical constrains[4] practical feasibility [6,26]
		Capacity to implement [1,2,6,14,21,25,29]	Capacity of local system to implement [2,6,29] health system capacity to implement [1,2,14,21,25]
	Considerations of management & organization of health system	Availability of, capacity of and need for management and organizational strucutre [1,2,16,22,26,34]	direct and indirect measures of organizational capacity[1] organizational feasibility[2] Organizational requirements (process) [16] organizational resources[22] organizational strucutre[2,22,26] organization’s structure[2,22] System to deliver intervention [34] access to adequate procurement mechanisms [34] well-organized[2]
		Impact on management and organizational strucutre [2,8,11,25]	organizational burden[2] organizational impact[8] Does technology utilization need to reorganize the organizational structure[25] resource mobilisation[ (available resources) [11]
		Logistical considerations [2,15,34]	logistics[2,15] cold chain and logistical concerns[34] storage and preparation[15] thermostability[15]
		Availability of, capacity of and need for monitoring, surveillance and information system [34,35]	availability of post-intrudction surveillance institutions[35] Surveillance of vaccine coverage and utilisation[34] System to deliver and monitor[34]
	Resouce considerations	Availability of, capacity of and need for resources (in general) [1,2,10,14,30,36]	available resources[1,2,10] quality of phyiscal resources[14] management of resources[36] resources[2] device alignment to deployment setting (other resources)[30]
		Impact on resources (in general) [2,22,23,24]	resource implications[2,22,23] impact on health system resources[24]
		Efficiency of resource use [18,24,31]	Optimal use of resources to yield maximum benefits and results[31] trade off between economic considerations and resource use[18] efficient use of resources [24]
		substitutionallity of resources	substitutability (if substitutable, also cost)
	Considerations of Human resources & their skills	Availability of, capacity of and need for human resources [2,10,13,14,18,22,26,30]	availability / capacity of human resources[2,10,13,14,26] staff requirements[22] recruitment and retention of staff[2] nature of staff[2] service (staffing and infrastructure)[18] device alignment to deployment setting (human resources)[30]
		Availability of, capacity of and need for skill levels / knowledge of human resources [2,3,14,16,22,25,30,35]	need for personnel education and training[2,22,25] experience/expertise[3] insufficient training of health care personnel in safe medical use[30] knowledge and skills[2] Skill requirements[16] sufficient knowledge base[14] nature of staff[2] impact on workload[35]
		Impact on human resources & skill levels [2,14,18,25,31]	effect/impact on human resources or staff[14,25,31] attracting/retaining clinical staff[2] burden on staff compared with current management[18]
	Considerations of Non-financial physical resources (equipment, infrastructure)	Capacity of, availability of need for of physical resources & infrastucture [16,18,22,25,26,34,35,36]	physical space impact[22] Does technology utilization need topurchase equipment?[25] dependance on faclitiles[26] Requirement of equipment and premises) [16] availability/supply of medical product [34,35] quality of therapeutics[36] service (staffing and infrastructure)[18]
		Impact on non-financial physical resources & infrastrucutre [18]	comperative benefit regarding useage of (non-human) health system resources[18]
	Interaction with and impact on health system	Impact on performance of health system & impact on other services [1,2,4,6,8,10,11,14,16,18,20,22,26,31,33,34,35]	Impact of intervention on other health services [2,16,35] burden of therapy/treatment [2,26,33] effect on efficiency on health system[10,11] impact on health care system[16,33,35] impact on performance of health system [4,26] contribution to current therapeutic armamentarium[20] impact on workload[35] Impact on future use of health care services[31] impact on practice[8,14] service impact[33] imp…
		Interaction & compatibility with other health system components [1,2,3,6,14,22,25,33,34,35]	ease / possibility of integration[2,3,14,33,35] interaction with other programs / interventions [14,34,35] compatibility[2,33] autonomy of the intervention[2] conformity of programmes[34] effect of co-administration[34] Feasibility of intervention acceptance in health system[25] interdependencies[2,22] involvement of private ⁄ NGO sectors [1] links to other services[2] process [6]
		Ease of use, application & burden of intervention [13,15,22,26,35]	convencience (acquisition and storage)[26] convencience (teatment monitoring)[26] dependence of facilities,[26] Ease of use (hindrance, time investment, maintenance, assistive devices)[26] ease of use[13] load of treatment[26] practicality[35] technology could be applied on an outpatient basis[22] delivery issues (e.g. vaccine shedules)[15]
	Appropriateness within health system	Appropriateness (in general) [2,3,11,21,25,26,31,36]	appropriate setting/level of service[2] appropriate use of intervention[2,11,21,25,26,36] appropriateness[2,3,31] fit with local circumstances and context[22] best use of elements of healthcare system[2]
		appropriateness of intervention for specific context [2,16,30]	device alignment to deployment setting (ambient)[30] environment[2] physical environment [2] ambient conditions in deplayment settings affect the use, life-expectancy and potential of the device (humidity, temperature resistance) [30] Therapeutic context[16]
	Legislative & regulatory considerations	Adherence to legal requirements, constrains & implications [2,8,10,15,16,18,25,26,31,32,33,34,35]	legal considerations / aspects / issues [2,8,15,25,33,34,35] legal implications[2,32] Legislative requirements[16] conformity of programs[2,33] equality legislation[18] impact on legislation[31] medical liability[2] regulatory status[26] government policies[10] entitlement[2]
		Adherence to other directives, standards & requirements [2,6,14,22,30,34]	Adherence to requirements of decision making body [6] adherence to policy[14] Vaccine Advisory Committees[34] national standards[2] Equipment conformity to international regulatory approval[30] hospital-specific factors[14] real world clinical setting[22]
	Political considerations	Political acceptability, interests & pressures [1,2,3,4,6,10,11,14,18,21,25,26,33,34,35,36]	political considerations[25,33,34,35] political acceptability[10,11] political context / conditions [6,14,21,25,26] political interests & pressure[1,2,3,11] policy imperatives[18] policital factors/components [2,4] political components[2] political conditions[25] political issues[33] Political process[34] Political will to implement[34] politically and legally defensible decisions[2] politics[2,3…
		Donor and global interests & pressures [2,3]	donor and global interest[3] donor involvement[2]
		political impact [2,25,33,35]	political benefits and risks[35] political impact[2,33] political profits[25] affecting health policies[25]
		Alignment with priorities [1,2,3,4,6,13,14,15,21,23,24,26,29,30,34,35]	priorities [1,2,6,29,30] local priorities [2,4,14,29] national priorities[1,2,14] population priorities[2,21,26] alignment with government health-related priorities[4,23,24] international priorities[1,2] Alignment with national level priorities [3,13] political priorities[15,34] public health relevance/significance of the condition [2,34] alignment with regional priorities[13] board priority[2] p…
		Mission, mandate & goals of health system [2,13,14,21,25]	alignment to mandate[14] alignment to current priorities[14] alignment with long-term vision[14] common goals[21] goals of healthcare[2] goals[2] government mandate[2] health system purposes and their constitutions[25] healthcare context positioning[2] mandate & scope of health care system[21] policies and objectives[13]
	Strategic considerations	Strategic planning & considerations [1,2,13,19,25,31]	Alignemnt with strategy [1,2,13,19,25,31]
		Existing cooperations [2,10,14,22]	partnerships and networking[2,14,22] existing international cooperations in the field[10] maintaining relationship[2] partnership and collaboration across organizations[2]
		Decisions & practice of other institutions or stakeholders [2,11,17,24,29,34]	decisions / use in other hospitals[2,17] reimburesement status in other European Union Countries[24] status in other jurisdictions[2,11] experience of neighbouring countries[34] Medications approved by globally recognized healthcare organizations[29] alignment with external directives[2]
		Alignment with recommendations, guidelines and standards [1,2,3,7,11,14,21,16,24,26,29,34]	Alignment with national level priorities [3] recommendations on intervention[34] recommendations by other countries[2,34] recommendations of other liasion organizations[7] Recommendations published by the U.S CDCP and ECDPC[34] Guideline recommendations on intervention[1,2,11,21,16,24,26,29] Alignment with national level guidelines[3] WHO position papers[34] international health standards[29] nat…
		Historical context & past decisions [1,2,3,11,13,14,17,19,20,21,22,25]	historical context / conditions [14,21,25] historical budgeting[1,13] past decisions[17,22] historical/previous planning and allocation[3,25] historical precedent cases[20] pre-existing prescribing of the drug[2] strategic issues consistency with previous decisions and precedents[19] precedent (past decisions) (historical precedent)[11]
		Availability of incentives [1,2]	financial incentives[1,2] incentives for compliance[2]
		impact on future decisions [6,14]	Impact on future decisions [6,14]
		Keeping promises & commitments [2,13]	academic commitments: research and education[2,13]
	Characteristic of intercention	(technical) Complexity of intervention [2,4,6,16,21]	complexity of the intervention[2] technical complexity[4,6] manufacturing complexity[21] Implementation complexity[16] components of technology[2]
		scalability of intervention [9,27]	scaling up[9] obstacles to scale-up[27]
		Ability to evaluate intervention [2,33,34,35]	ability to evaluate[2,33] ability to monitor programme impact[34] availability of post-intrudction surveillance institutions[35] immune surveillance and re-evaluation (revision)[34]
		Reversibility of intervention [2]	reversability[2] trialiability[2]
		Flexibility of implementation [2]	flexibility[2]
		uniqueness [21]	uniqueness of indication[21]
		Frquency of use & expected level of usage/activity [1,2,6,8,14,25,26,32]	frequency of use of the technology[8,25] variation in practice / rates of use [2,6,14,25,26,32] volume of activity[1,2]
		dependance on maitnanance [26,30]	availability of human resources skill level for maintananance & installation[30] availability of technical resources skill level for maintananance & installation[30] dependence on maintanance[26] insufficient capacity for maintanance (human resources, spare sparts, services)[30]
		Sustainability of intervention utilization (e.g. supply of parts, vaccines) [2,14,15,27,29,34]	Feasibility of local vaccine production[34] local vaccine production[in context of supply][15] longevity[2] Sustainability of manufacturer business practices (consistency and reliability in the production of technologies.)[29] sustainability[2,9,14,27] vaccine supply[15]
		Position of intervention in care pathway [5,12,20,24]	contribution to current therapeutic armamentarium[20] place in therapeutic strategy (e.g. 1st or 2nd line treatment)[5,12] place of technology in care pathyway/strategy[24]
		Additional uses of intervention [5,21,23,24,25]	number of indications technology can be used for[5] possibility of "off-label" use[23,24] number of target indications[25] uniqueness of indication[21]
		other characteristics of intervention [1,2,6,8,14,20,34]	chemistry[20] pharmacology[20] technical performance[8] quality of maternity care services[1] quality of services[14] therapy mechanism of action[2] characteristics of intervention[2] vaccine characteristics[34] vaccine schedule[34] program infrastructure [6] type of services[14] quality of intervention[34] ‘X-factors’ [6]

## Sheet: REF
References	Study ID	Comments
1	youngkong 2009
2	Guindo 2012
3	Waithaka 2018
4	Wiseman
5	Fischer 2012
6	Wahlster 2015
7	Ricciardi
8	Specchia
9	Hayati
10	McGregor
11	McLeod
12	Angelis 2018
13	Barasa
14	Cromwell
15	Burchett
16	Varela-Lema 2016	Publication in spanish. Criteria soley based on Guindo et al. or Golan et al. Were not extracted, as these studies are included in this study. Tanios et al., Tromp and Baltussen, are originally published in english; therefore original publication, rather than the spanish publiction was extracted. Pluddemann et al excluded due to focus on diagnostics.
17	Vuorenkoski 2008
18	Cowles 2017
19	Golan
20	Erntoft 2011
21	Friedmann 2018
22	Olholm 2015
23	Stafinski 2011 HTFDMAW
24	Stafinski 2011 RoCRPfmRDonHTiE
25	Mobinizadeh 2016 CfHTs
26	Marsh 2014 AtVoHCI	specific criteria (i.a. arm-hand function; sexual dysfunction) were excluded; inclusion of criteria on generalized level (e.g. adverse events)
27	Rudan 2017
28	Ghijben 2018
29	Drake 2017
30	Diaconu 2017
31	Polisena 2013	specific aspects were generalized e.g "Clinical effectiveness of treatments for infertility was considered" ; reformulation of specific criteria
32	Noorani 2007	Table 2 was used; criteria were reformulated by author
33	Johnson 2009
34	González-Lorenzo 2015	shortended and adapted
35	Piso 2009
36	Niessen 2012
